# Supplementary material for: Impact of Biochar on Rhizosphere Bacterial Diversity Restoration Following Chloropicrin Fumigation of Planted Soil
Source: Int J Environ Res Public Health. 2022 Feb 14;19(4):2126. doi: 10.3390/ijerph19042126 (PMC8872450; doi:10.3390/ijerph19042126)
Supplement: Supplementary file 1 [file ijerph-19-02126-s001.zip]

Archive with 1 entries (1 files):
- ijerph-1576437-supplementary.pdf
